# Supplementary material for: Mycobacterium riyadhense Pulmonary Disease after Relocation from Saudi Arabia, Japan
Source: Emerg Infect Dis. 2026 Mar;32(3):462–5. doi: 10.3201/eid3203.251418 (PMC13016003; doi:10.3201/eid3203.251418)
Supplement: Appendix 2 — Data from case of Mycobacterium riyadhense pulmonary disease after relocation from Saudi Arabia to Japan. [file 25-1418-Techapp-s2.xlsx]

## Sheet: Appendix 2 Table 1
Article DOI: https://doi.org/10.3201/eid3203.251418
Mycobacterium riyadhense Pulmonary Disease after Relocation from Saudi Arabia, Japan
Appendix 2 Table 1. Average nucleotide identity values among Mycobacterium spp. in study of pulmonary disease in a patient who relocated from Saudi Arabia to Japan
		GCF_000340435.2	GCF_000276825.1	GCF_000418535.1	GCF_002219285.1	GCF_021183785.1	GCF_002285715.1	GCF_009741445.1	GCF_022175585.2	GCF_010731595.1	GCF_010731655.1	GCF_019645855.1	GCF_002086635.1	GCF_025822405.1	GCF_002116635.1	GCF_900566075.1	GCF_900566085.1	GCF_016864455.1	GCF_905219475.1	GCF_905219485.1	GCF_905219495.1	GCF_905219505.1	GCF_905219515.1	GCF_905219525.1	GCF_905219535.1	GCF_905219555.1	GCF_963853645.1	Strain_484719	Strain_537489	GCF_900232995.1
GCF_000340435.2	Mycobacterium haemophilum ATCC 29548	100	80.4966	80.4973	80.3872	80.6315	80.5035	80.7731	80.8617	80.7552	80.667	82.0969	81.0313	80.4149	80.1976	80.4206	79.978	80.8224	80.7943	80.8242	80.8754	80.8366	80.8697	80.7984	80.8271	80.8977	80.8129	80.7859	80.8308	80.7235
GCF_000276825.1	Mycobacterium paraintracellulare MOTT64	80.4966	100	97.61	97.6501	98.5638	92.451	87.7526	87.3644	84.3845	84.1909	83.8293	83.8404	81.1871	80.8358	80.8166	80.5215	80.7582	80.7678	80.7958	80.7564	80.808	80.7325	80.7935	80.7598	80.7564	80.7486	80.7859	80.775	80.5635
GCF_000418535.1	Mycobacterium intracellulare subsp. yongonense 05-1390	80.4973	97.61	100	97.8698	97.5468	92.3482	87.6597	87.5449	84.4041	84.2219	83.7995	83.8268	81.0907	80.8282	80.7703	80.4657	80.6647	80.6804	81.0658	80.6916	80.6622	80.6715	80.6478	80.7186	80.6872	80.6375	81.02	81.0302	80.5223
GCF_002219285.1	Mycobacterium intracellulare subsp. chimaera DSM 44623	80.3872	97.6501	97.8698	100	97.5808	92.4019	87.6344	87.2827	84.3912	84.2285	83.7567	83.8288	81.0757	80.797	80.7081	80.4433	80.7242	80.7118	81.3158	80.8286	80.738	80.7092	80.7289	80.82	80.7697	80.7208	81.2756	81.2852	80.4299
GCF_021183785.1	Mycobacterium intracellulare subsp. intracellulare FDAARGOS_1610	80.6315	98.5638	97.5468	97.5808	100	92.5128	87.67	87.3544	84.4491	84.2447	83.8451	83.8623	81.1575	80.867	80.8613	80.4759	80.8927	80.8268	80.7936	80.747	80.7993	80.7872	80.8577	80.7588	80.8134	80.774	80.8366	80.8274	80.5222
GCF_002285715.1	Mycobacterium marseillense FLAC0026	80.5035	92.451	92.3482	92.4019	92.5128	100	87.1041	87.0139	84.1839	83.9876	83.637	83.6066	80.9209	80.7017	80.4976	80.3115	80.5979	80.6405	80.6194	80.596	80.5973	80.6071	80.6337	80.6689	80.6181	80.6057	80.6484	80.6766	80.4303
GCF_009741445.1	Mycobacterium avium subsp. avium DSM 44156	80.7731	87.7526	87.6597	87.6344	87.67	87.1041	100	98.6765	84.6546	84.4396	84.083	84.1388	81.5671	81.2722	81.2894	80.9482	80.8507	80.8307	80.8822	80.8589	80.81	80.779	80.8194	80.8354	80.8304	80.7838	80.7828	80.8052	80.7332
GCF_022175585.2	Mycobacterium avium subsp. hominissuis OCU889s_P11_4s	80.8617	87.3644	87.5449	87.2827	87.3544	87.0139	98.6765	100	84.7481	84.5237	83.9901	84.2521	81.6151	81.2594	81.2202	80.8498	80.8636	80.808	80.8243	80.8162	80.8435	80.7856	80.7801	80.8592	80.8185	80.7934	80.7106	80.7782	80.8387
GCF_010731595.1	Mycobacterium seoulense JCM 16018	80.7552	84.3845	84.4041	84.3912	84.4491	84.1839	84.6546	84.7481	100	94.7595	84.2097	83.8408	81.0062	80.7361	80.8061	80.4055	80.7344	80.7147	80.7163	80.6885	80.6844	80.7232	80.709	80.6979	80.6547	80.6863	80.7725	80.7763	80.6381
GCF_010731655.1	Mycobacterium paraseoulense JCM 16952	80.667	84.1909	84.2219	84.2285	84.2447	83.9876	84.4396	84.5237	94.7595	100	84.1033	83.6958	80.8184	80.6285	80.6822	80.4088	80.5904	80.5004	80.6243	80.5681	80.5727	80.5302	80.5778	80.5667	80.6068	80.5493	80.6588	80.6676	80.5728
GCF_019645855.1	Mycobacterium malmoense ATCC 29571	82.0969	83.8293	83.7995	83.7567	83.8451	83.637	84.083	83.9901	84.2097	84.1033	100	85.2964	81.986	81.6016	81.8309	81.2907	81.7904	81.7953	81.8458	81.8202	81.7159	81.7838	81.7735	81.7732	81.7936	81.7743	81.905	81.8599	81.833
GCF_002086635.1	Mycobacterium alsense DSM 45230	81.0313	83.8404	83.8268	83.8288	83.8623	83.6066	84.1388	84.2521	83.8408	83.6958	85.2964	100	81.5062	81.1805	81.1783	80.7403	81.0514	81.0709	81.0543	81.0425	81.0751	81.1198	81.0774	81.0677	81.0846	81.0773	81.1288	81.1824	80.8835
GCF_025822405.1	Mycobacterium angelicum DSM 45057	80.4149	81.1871	81.0907	81.0757	81.1575	80.9209	81.5671	81.6151	81.0062	80.8184	81.986	81.5062	100	93.1002	81.1064	80.7983	82.5601	82.5928	82.6339	82.6271	82.6535	82.5876	82.6112	82.6232	82.6636	82.6129	82.5805	82.5928	82.5177
GCF_002116635.1	Mycobacterium szulgai DSM 44166	80.1976	80.8358	80.8282	80.797	80.867	80.7017	81.2722	81.2594	80.7361	80.6285	81.6016	81.1805	93.1002	100	81.4125	80.736	82.4053	82.4398	82.4736	82.4395	82.4323	82.4624	82.4868	82.4615	82.4663	82.435	82.4413	82.4455	82.4006
GCF_900566075.1	Mycobacterium pseudokansasii MK142	80.4206	80.8166	80.7703	80.7081	80.8613	80.4976	81.2894	81.2202	80.8061	80.6822	81.8309	81.1783	81.1064	81.4125	100	89.7706	81.0576	81.1497	81.1235	81.1259	81.1149	81.1786	81.1641	81.129	81.1449	81.148	81.1194	81.1761	80.9549
GCF_900566085.1	Mycobacterium attenuatum MK41	79.978	80.5215	80.4657	80.4433	80.4759	80.3115	80.9482	80.8498	80.4055	80.4088	81.2907	80.7403	80.7983	80.736	89.7706	100	80.6549	80.6698	80.6847	80.677	80.6279	80.7587	80.6609	80.6669	80.6517	80.7227	80.6947	80.7164	80.4449
GCF_016864455.1	Mycobacterium riyadhense NTM	80.8224	80.7582	80.6647	80.7242	80.8927	80.5979	80.8507	80.8636	80.7344	80.5904	81.7904	81.0514	82.5601	82.4053	81.0576	80.6549	100	99.588	99.2069	99.1009	99.0444	99.6172	99.6027	99.5753	99.638	99.2177	99.3225	99.3627	91.5095
GCF_905219475.1	Mycobacterium riyadhense MR-1023	80.7943	80.7678	80.6804	80.7118	80.8268	80.6405	80.8307	80.808	80.7147	80.5004	81.7953	81.0709	82.5928	82.4398	81.1497	80.6698	99.588	100	99.2052	99.218	99.1491	99.9303	99.8984	99.8666	99.9384	99.2132	99.1947	99.2239	91.4661
GCF_905219485.1	Mycobacterium riyadhense MR-193	80.8242	80.7958	81.0658	81.3158	80.7936	80.6194	80.8822	80.8243	80.7163	80.6243	81.8458	81.0543	82.6339	82.4736	81.1235	80.6847	99.2069	99.2052	100	99.1901	99.3001	99.2014	99.2546	99.0693	99.2286	99.9388	99.8539	99.8722	91.4633
GCF_905219495.1	Mycobacterium riyadhense MR-222	80.8754	80.7564	80.6916	80.8286	80.747	80.596	80.8589	80.8162	80.6885	80.5681	81.8202	81.0425	82.6271	82.4395	81.1259	80.677	99.1009	99.218	99.1901	100	99.3282	99.1814	99.217	99.1246	99.2101	99.369	99.1632	99.1442	91.4705
GCF_905219505.1	Mycobacterium riyadhense MR-210	80.8366	80.808	80.6622	80.738	80.7993	80.5973	80.81	80.8435	80.6844	80.5727	81.7159	81.0751	82.6535	82.4323	81.1149	80.6279	99.0444	99.1491	99.3001	99.3282	100	99.153	99.1761	99.1991	99.175	99.3185	99.3093	99.3153	91.4613
GCF_905219515.1	Mycobacterium riyadhense MR-206	80.8697	80.7325	80.6715	80.7092	80.7872	80.6071	80.779	80.7856	80.7232	80.5302	81.7838	81.1198	82.5876	82.4624	81.1786	80.7587	99.6172	99.9303	99.2014	99.1814	99.153	100	99.903	99.8749	99.9651	99.2112	99.2133	99.2336	91.4749
GCF_905219525.1	Mycobacterium riyadhense MR-244	80.7984	80.7935	80.6478	80.7289	80.8577	80.6337	80.8194	80.7801	80.709	80.5778	81.7735	81.0774	82.6112	82.4868	81.1641	80.6609	99.6027	99.8984	99.2546	99.217	99.1761	99.903	100	99.8932	99.91	99.2281	99.2462	99.2233	91.5586
GCF_905219535.1	Mycobacterium riyadhense MR-226	80.8271	80.7598	80.7186	80.82	80.7588	80.6689	80.8354	80.8592	80.6979	80.5667	81.7732	81.0677	82.6232	82.4615	81.129	80.6669	99.5753	99.8666	99.0693	99.1246	99.1991	99.8749	99.8932	100	99.8806	99.2188	99.0804	99.0808	91.5208
GCF_905219555.1	Mycobacterium riyadhense MR-246	80.8977	80.7564	80.6872	80.7697	80.8134	80.6181	80.8304	80.8185	80.6547	80.6068	81.7936	81.0846	82.6636	82.4663	81.1449	80.6517	99.638	99.9384	99.2286	99.2101	99.175	99.9651	99.91	99.8806	100	99.2083	99.2078	99.2506	91.5003
GCF_963853645.1	Mycobacterium riyadhense DSM 45176	80.8129	80.7486	80.6375	80.7208	80.774	80.6057	80.7838	80.7934	80.6863	80.5493	81.7743	81.0773	82.6129	82.435	81.148	80.7227	99.2177	99.2132	99.9388	99.369	99.3185	99.2112	99.2281	99.2188	99.2083	100	99.8152	99.8499	91.4769
Strain_484719		80.7859	80.7859	81.02	81.2756	80.8366	80.6484	80.7828	80.7106	80.7725	80.6588	81.905	81.1288	82.5805	82.4413	81.1194	80.6947	99.3225	99.1947	99.8539	99.1632	99.3093	99.2133	99.2462	99.0804	99.2078	99.8152	100	99.9554	91.6603
Strain_537489		80.8308	80.775	81.0302	81.2852	80.8274	80.6766	80.8052	80.7782	80.7763	80.6676	81.8599	81.1824	82.5928	82.4455	81.1761	80.7164	99.3627	99.2239	99.8722	99.1442	99.3153	99.2336	99.2233	99.0808	99.2506	99.8499	99.9554	100	91.6664
GCF_900232995.1	Mycobacterium simulans FI-09026	80.7235	80.5635	80.5223	80.4299	80.5222	80.4303	80.7332	80.8387	80.6381	80.5728	81.833	80.8835	82.5177	82.4006	80.9549	80.4449	91.5095	91.4661	91.4633	91.4705	91.4613	91.4749	91.5586	91.5208	91.5003	91.4769	91.6603	91.6664	100

## Sheet: Appendix 2 Table 2
Appendix 2 Table 2. Drug susceptibility test results in study of pulmonary disease in a patient who relocated from Saudi Arabia to Japan*
Drug	Bronchial wash 1 (Strain 484719)	Bronchial wash 2 (Strain 537489)
CAM	0.125	0.125
AZM	1	2
MFLX	0.5	0.5
STFX	>4	>4
AMK	32	32
KM	>64	>64
MINO	>16	>16
DOXY	>16	>16
INH	2	2
LZD	<2	<2
EB	8	8
TH	<0.5	<0.5
RBT	<0.25	<0.25
RFP	2	2
*Testing was conducted using a 14-d broth microdilution assay in slow growing mycobacteria (SGM) medium. Drug susceptibility results are expressed in μg/mL. The observation period was 14 d, and the culture temperature was 37°C.AMK, amikacin; AZM, azithromycin; CAM, clarithromycin; DOXY, doxycycline; EB, ethambutol; INH, isoniazid; KM, kanamycin; LZD, linezolid; MFLX, moxifloxacin; MINO, minocycli…

## Sheet: Appendix 2 Table 3
Appendix 2 Table 3. Statistics of short-read sequencing in study of pulmonary disease in a patient who relocated from Saudi Arabia to Japan*
				Raw						Trimmed
Strain	SRA accession	Technology	Paired end	num_seqs	sum_len	min_len	avg_len	max_len		num_seqs	sum_len	min_len	avg_len	max_len
Strain 484719	NA	Illumina MiniSeq	1	844996	127135957	35	151	151		786257	118274932	31	150	151
			2	844996	127126323	35	150	151		786257	118265086	31	150	151
Strain 537489	NA	Illumina MiniSeq	1	1065100	160317971	35	151	151		994097	149603999	31	151	151
			2	1065100	160308462	35	151	151		994097	149593431	31	151	151
MR-1023	ERR4283064	Illumina HiSeq 4000	1	30185813	4240970017	10	141	151		26767314	3800177679	15	142	151
			2	30185813	1909426776	10	63	151		26767314	1867145984	15	70	151
MR-193	ERR4283065	Illumina HiSeq 4000	1	931965	205535014	10	221	301		924440	204454497	15	221	301
			2	931965	150816437	10	162	301		924440	150695335	15	163	301
MR-206	ERR4283066	Illumina HiSeq 4000	1	85560248	12575887959	36	147	151		85544737	12566243611	31	147	151
			2	85560248	11096640005	36	130	151		85544737	11092498349	31	130	151
MR-210	ERR4283067	Illumina HiSeq 4000	1	1266553	290704733	10	230	301		1258508	289454337	15	230	301
			2	1266553	214728940	10	170	301		1258508	214570543	15	171	301
MR-222	ERR4283068	Illumina HiSeq 4000	1	3091609	690536793	10	223	301		3065636	686826239	15	224	301
			2	3091609	497368461	10	161	301		3065636	496965568	15	162	301
MR-226	ERR4283069	Illumina HiSeq 4000	1	2805075	636926696	10	227	301		2786619	634226921	15	228	301
			2	2805075	474173046	10	169	301		2786619	473843062	15	170	301
MR-244	ERR4283071	Illumina HiSeq 4000	1	747958	169038530	10	226	301		743375	168431404	15	227	301
			2	747958	126127139	10	169	301		743375	126056180	15	170	301
MR-246	ERR4283072	Illumina HiSeq 4000	1	3225737	744698010	10	231	301		3206064	741703421	15	231	301
			2	3225737	552779911	10	171	301		3206064	552404509	15	172	301
*NA, not applicable; SRA, Sequence Read Archive.;

## Sheet: Appendix 2 Table 4
Appendix 2 Table 4. Statistics of mycobacterial genome assemblies in study of pulmonary disease in a patient who relocated from Saudi Arabia to Japan*
Strain	Species	Assembly accession	num_seqs	sum_len	min_len	avg_len	max_len	sum_gap	N50	GC (%)	Completeness	Contamination
MOTT64	Mycobacterium paraintracellulare	GCF_000276825.1	1	5501090	5501090	5501090	5501090	0	5501090	68	100	0.28
ATCC 29548	Mycobacterium haemophilum	GCF_000340435.2	1	4235765	4235765	4235765	4235765	0	4235765	64	99.94	0.11
05–1390	Mycobacterium intracellulare subsp. yongonense	GCF_000418535.1	3	5662088	18089	1887363	5521023	0	5521023	68	100	0.79
DSM 45230	Mycobacterium alsense	GCF_002086635.1	157	5692845	235	36260	287483	0	76856	69	100	0.11
DSM 44166	Mycobacterium szulgai	GCF_002116635.1	178	6672659	1006	37487	296906	0	95710	66	99.95	0.33
DSM 44623	Mycobacterium intracellulare subsp. chimaera	GCF_002219285.1	3	6133600	110830	2044533	5865644	0	5865644	68	100	0.15
FLAC0026	Mycobacterium marseillense	GCF_002285715.1	2	5285642	19605	2642821	5266037	0	5266037	68	100	0.01
DSM 44156	Mycobacterium avium subsp. avium	GCF_009741445.1	1	4956929	4956929	4956929	4956929	0	4956929	69	100	0.01
JCM 16018	Mycobacterium seoulense	GCF_010731595.1	1	5531300	5531300	5531300	5531300	0	5531300	68	99.98	0.28
JCM 16952	Mycobacterium paraseoulense	GCF_010731655.1	1	6085955	6085955	6085955	6085955	0	6085955	68	100	0.32
NTM	Mycobacterium riyadhense	GCF_016864455.1	1	6772223	6772223	6772223	6772223	988	6772223	65	99.99	0.51
ATCC 29571	Mycobacterium malmoense	GCF_019645855.1	1	5319859	5319859	5319859	5319859	0	5319859	67	100	0.4
FDAARGOS_1610	Mycobacterium intracellulare subsp. intracellulare	GCF_021183785.1	1	5412667	5412667	5412667	5412667	0	5412667	68	100	0.36
OCU889s_P11_4s	Mycobacterium avium subsp. hominissuis	GCF_022175585.2	1	5173839	5173839	5173839	5173839	0	5173839	69	100	0
DSM 45057	Mycobacterium angelicum	GCF_025822405.1	65	6673995	270	102677	1303734	287	437209	66	100	0.43
FI-09026	Mycobacterium simulans	GCF_900232995.1	105	6192024	805	58972	3450000	6838	3450000	65	100	0.27
MK142	Mycobacterium pseudokansasii	GCF_900566075.1	2	6425786	117445	3212893	6308341	1	6308341	66	100	0.04
MK41	Mycobacterium attenuatum	GCF_900566085.1	230	6527895	1009	28382	215071	0	54408	66	100	0.23
MR-1023	Mycobacterium riyadhense	GCF_905219475.1	9	6906827	5139	767425	6306179	0	6306179	66	99.99	0.06
MR-193	Mycobacterium riyadhense	GCF_905219485.1	7	6695517	22540	956502	6129600	0	6129600	65	99.96	0.06
MR-222	Mycobacterium riyadhense	GCF_905219495.1	6	6533138	6708	1088856	5960707	0	5960707	65	99.98	0.02
MR-210	Mycobacterium riyadhense	GCF_905219505.1	2	6528955	494239	3264478	6034716	0	6034716	65	99.97	0.05
MR-206	Mycobacterium riyadhense	GCF_905219515.1	6	6835855	17187	1139309	6288531	0	6288531	65	99.99	0.02
MR-244	Mycobacterium riyadhense	GCF_905219525.1	9	6744506	3833	749390	6258360	0	6258360	65	99.99	0.02
MR-226	Mycobacterium riyadhense	GCF_905219535.1	3	6888178	94344	2296059	6243587	0	6243587	66	99.99	0.07
MR-246	Mycobacterium riyadhense	GCF_905219555.1	4	6916580	56258	1729145	6289824	0	6289824	66	99.99	0.01
DSM 45176	Mycobacterium riyadhense	GCF_963853645.1	3	6635210	7354	2211737	6155284	0	6155284	66	99.96	0.23
Strain_484719	Mycobacterium riyadhense	BAAIHH010000001-BAAIHH010000704	798	6289583	78	7882	112179	0	27783	65	99.99	0.07
Strain_537489	Mycobacterium riyadhense	BAAIHI010000001-BAAIHI010000636	731	6296895	78	8614	85246	0	29088	65	100	0.06
